# Supplementary material for: A Rasch analysis of emerging adults’ health motivation questionnaire in higher education context
Source: PLoS One. 2021 Mar 15;16(3):e0248389. doi: 10.1371/journal.pone.0248389 (PMC7959369; doi:10.1371/journal.pone.0248389)
Supplement: S3 File — (DAT) [file pone.0248389.s004.dat]

001222433333333334333333
002121233211122141422122
003221231223222232522322
004122424434544521211524
005222433334555531323332
006222533322322232222222
007122234554553353533445
008220233343444334233333
009220234555555521141553
010220233344433433333444
011120223454544413242443
012222412114544221111211
013220233434543514222543
014219223333335552434433
015220235315555521212332
016119135555555555111341
017119133443555514151335
018223415555555553323545
019223233334554444333444
020123415555555521251213
021121214344554434242443
022122235555555542554454
024219214444555411112232
025121135555555525151554
026122235555555555544555
027120133432344213222332
028222414434444423233343
029221215555555524121425
030220233535545421132231
031122213433434331332232
032221414333544321122342
033122433455544314142553
034120213444444432223433
035121213333553351151454
036119215555555552342555
037221513353445454344434
038220135555555532333555
039221233334444424323433
040120224555555554435553
041121225445555553555555
042123434444444444444444
043222214445444421223343
044219212313533321212323
045119215551551515111111
046224433445545344131221
047221213334444423222342
048221233353555513123233
049219225555555551111111
050221233445535421152333
051122132412523311131111
052121225555555511152555
053123334545554435354342
054220225435544521231222
055221215555555555524351
056120233455535525353445
057222423455555555353555
058219115555555532121332
059220532222333334433333
060221111115555255254555
061220223443333333333333
062222234543545422223212
063220225554455432131322
065222414545544421112321
066221233444444423243433
067222214555554332333333
068118224555555444443434
069223435555555555555325
070223424444445433233444
071118135555553513132333
072123433444543422333444
073220213434443432423343
074121213333444442443343
075122414344255152151221
076124215445544511111441
077218114444444422412443
078221313332543322243443
079220234555555535353555
080221313443555525233544
081220223353535534353435
082219115554555532242555
083220224444323342333213
084120235554555513154555
085219235555553533223453
086219223443444433344343
087222233343444432343243
088219112222222252524222
089118133445545454533453
090119233333444431444344
091220213345555454343553
092120223514554412141545
093220233333435441433233
094218115555555525223555
095221215315455534242551
096220224555544433344442
097119114435555511243434
098219133323334333343334
099220225333543221243221
100218113333344322222432
101220223342555431214222
102122233244444432233443
104121235443333424443443
105219114454545453212544
106219113334444441222222
107222224443535334233443
108219123555555432223444
109119112433224332233213
110218115555555553534553
111219231222522311123222
114120115555555551515555
115219125445555555554545
116219135545555522334554
117219115513555513133333
118120134455534553344444
119220133333554433343323
120118115555553525342543
121219113554555551113331
124218115555555522222555
125220235545545421233344
126219215555555525222352
127222315555555523242555
128218115555555555533555
131220213244434352333223
133222233443544424111233
134220234544555422233453
135119114444444443443443
136219112232444242232322
137221314444444442222322
138221235555555515111551
139120213335544544334554
140219214444433433344434
141219134434444443332422
142218113553333353333333
143219113555555511151555
144220134435543511333555
145220122345555424333343
146220123444444322322332
147224414454445412444344
148219113555555553112331
149220133133113315423355
150220115554555523243434
153221234434544344434444
155219115555555554142554
157220115555555434334333
158120212455544444433445
160219233333433431333222
161219124444444244443111
162118123333333332233232
163223433333434433343333
164219123444434443443333
165217115555555553253321
166220214545554443433333
167220224454444434442444
168221214444555531111223
169120215545554443433333
170219133333333333333334
171219124443444411112444
172218113333333433344334
173220135555555555544554
174222233533433433333332
176219133333333331333233
177218133524553441332353
178219133344444342422322
179219132333233333332333
180118134343524422222332
181218115555555522132433
183219132444444452443443
184221234433544423343444
185219134345555522251555
186119133444333342333322
187120223332344434343333
188219113444555524224431
189219125353553335355333
190118121111111115553111
191119133332544411111223
193120115554444455454445
194217114443533353433323
195218113554555443331222
196219124343544421122332
197219133443443342322333
198219124454444431444344
199121134444443433344444
200220233452543443111351
201219134554555423223453
202218113333333333133323
203219123245555432223333
204218135534553411132332
205120212122544451143233
206219133443333332332332
207119133513333313433333
208218115555555525554551
209220133554545431443443
210219135555555515555555
211220224535444343433322
213219115555553522223534
215218125555554532222554
216220134223235434231211
220219214444444434334443
222218135555555511111515
223222313433332333222222
224222313323332332223222
225118125552541511111221
226218125555554544232443
227121223243344352445343
228221234555555521111211
229221334545555432223352
230219213555555515353552
231219125555555521353453
233121224444444434213424
234220222222123322122332
235219113453333331333333
236220135535555515152555
237219113333344421111211
238120233554555521313544
239220214554555522121233
240219133555555531142544
242220515555555551514151
243118115555555255251555
244221414434444423232333
245219113333555321132534
246222214544544523333444
248121134444344511222333
249220313444455534355333
250220235555555535523553
251121233344544521223353
252221235553535523133333
255219133555555533354355
257221323323543322222344
258219114555455521221332
259219133321123244442223
261218131124344332433344
262220132111111143111212
264224335555555531354555
265218123354544433344344
266220122533224421314211
267219132111133215313213
268219123434454551253233
270218113333333353222332
271222423545444444444544
272218133323321233222312
273219123222331421133222
274220215545555541213435
275120135555555555555555
276118135555555511122343
277219114444444414112442
278219134455555314253433
279221314544445521132433
280219134334334333444333
281219113333444323333333
282218124544445434251432
283219114455555511111555
284221224334354324222232
287218113334444422324443
288219134444444442211343
289219134444444444211444
290220135555555534323443
294118124443444421122434
296219125545555523353545
297219115555555512315231
298122234444544434344444
299221234433545433333332
300222414444445424142434
301223414544444443332443
302222234455555515352555
303119233232545545252242
304120232344544434322554
305221234555555543454544
306219213554544433223242
307221224344544534323554
308219213432434332333332
309120232222343422222224
310220224454454433443432
311221213553555452333342
312220233543423322222222
315120214334444434444544
316220233333434331433333
317220224343344444333333
318219215555555525151231
319220223545554524233422
320220215433333354434353
322121233433544442123131
323120115535455525555211
324220224435545444242444
325120222232212223324223
326120233444544324343552
327220213554555532255445
328220114443544434454444
329219214455555521121555
331221333331434115533211
332120113334333323333333
333221215555555554242211
334120134555555515123552
335120134454444421334433
336218213355435553355535
339219114555555532434441
341119213324533422434211
342118115432542221111321
344218114444444422222222
345220124444544413122443
346220124453233243132112
347219115555555553554454
348220215555555514142454
349220113334444333333211
351220213321233313312111
352121115444545515111433
353220113444444444223443
354218115555555535311545
355220333312321211112112
356218123331423332321322
357219214444444442444444
358218114454434253232423
359221214555555551155555
360222332551515511112555
361121335445555411231454
362124334555555515333553
363122334444545512211434
364222333333444314433333
365121315545555515251553
366123334434444423223443
367222324455455323222433
368223325554445424333533
369222333454555424242433
370123323355533333334334
